# Supplementary material for: Clinical utility of nanopore-targeted sequencing for diagnosing and treating pulmonary infectious diseases from bronchoalveolar lavage fluid
Source: Front Cell Infect Microbiol. 2025 Feb 19;15:1469440. doi: 10.3389/fcimb.2025.1469440 (PMC11879936; doi:10.3389/fcimb.2025.1469440)
Supplement: Supplementary file 2 [file DataSheet2.xlsx]

## Sheet: Sheet1
Patient ID	Before adjustment					After adjustment
	WBC	Neutrophil (%)	Lymphocyte (%)	CRP	PCT	WBC	Neutrophil (%)	Lymphocyte (%)	CRP	PCT
253856	7.87	85.2	8.6	<1.6	0.043	5.93	77.6	17.6	9.98	0.026
524377	13.98	68.5	10.1	57.08	0.115	8.06	67.8	18.5	4.04	0.111
585292	5.29	61	24.8	68.52	3.42	14.41	74.5	18.2	40.77	1.23
581776	4.94	41.9	47	<1.6	0.084	10.2	84.7	10.4	23.54	0.079
582323	8.6	88.2	32	68.7	0.091	6.2	81.1	8.9	7.96	0.059
382676	17.89	92.1	7.9	163.8	17.31	5.02	55.3	32.3	4.8	<0.02
253856	12.14	80.23	12.88	55.32	1.21	7	70.65	20.13	5.4	0.161
582136	9.18	83.7	9.2	108.74	0.101	6.67	66.5	21.9	10.53	0.029
391237	6.19	80.1	10	10.17	0.562	8.5	71.7	17.1	4.12	0.113
506234	8.17	87	9.8	62.76	0.835	6.22	70	26.3	6.33	1.12
582323	9.31	71.6	15.5	2.41	0.02	5.54	75.5	9.9	70.04	0.101
246204	13.37	75.9	13.8	13.26	0.066	7.96	78.6	15.6	6.89	0.256
524377	8.12	65	30.5	17.45	0.62	6.24	70.9	19.8	3.97	0.2
573911	10.23	85	11.7	3.09	0.045	6.96	62.5	24.6	9.65	0.027
391237	6.02	76.9	10	32.98	0.045	7.04	72.4	17.6	21.04	0.13
573911	7.25	75.1	11.9	20.82	0.927	6.96	62.5	24.6	9.65	0.027
590085	18.23	96.4	1.5	238.88	>100	20.63	95	1.7	54.05	46.8
579833	18.19	90.26	8.44	122.89	3.55	7.94	73.2	14.7	8.71	0.065
551842	11.17	89.2	3	69.81	0.73	4.55	65.3	25.7	<1.6	0.04
145436	9.92	77.19	17.33	34.44	0.04	10.14	80.5	11.2	21.6	1.45
323017	13.84	94.4	3	38.44	2.82	9.04	75.7	15.7	21.96	0.827
588412	8.2	84.4	8.7	5.09	0.211	5.18	65.1	24.3	19.6	0.038
579833	5.94	94.1	2.2	5.3	0.452	4.34	61.8	27.2	6.89	0.097
553530	12.12	78.65	17.88	88.98	0.22	4.64	68	19.8	4.42	0.021
594360	10.21	82.5	8.1	2.69	0.066	2.3	82.6	8.3	69.99	2.46
594957	9.48	93.9	3.3	5.67	22.6	5.87	65.8	20.4	<1.6	<0.02
593705	10.23	76.8	17.2	<1.6	0.04	6.44	68.2	20.9	6.7	0.03
590085	19.89	88.98	7.8	110.7	3.55	9.79	87.5	9.8	48.6	0.564
577687	14.22	82.36	7.1	40.46	4.66	8.7	88.6	5.5	30.66	0.049
591959	10.89	65.9	12.4	143.41	3.13	6.55	55.7	29.2	5.35	0.082
457425	16.85	85	6.5	146.21	24.95	21.1	90.7	3.9	5.39	0.072
591959	10.88	89.76	8.98	16.88	<0.02	5.65	80	15.2	60.34	0.16
595879	7.04	72.4	17.6	21.04	0.13	7.02	67.8	25.2	4.05	<0.02
593888	12.43	83.6	11.5	88.12	9.99	4.63	61.6	27.2	6.14	0.045
594747	11.69	60.1	30.1	123.75	0.14	6.08	61.5	27.3	2.77	0.043
333808	8.31	82.1	12.5	<1.6	0.077	7.24	70.3	18.8	12.9	0.05
595085	10.17	84.6	11.6	66.96	0.051	11.17	77.8	16.4	3.32	0.039
594747	7.94	77.1	15.9	153.7	0.266	6.11	60	30.7	2.86	0.043
596995	12.9	93.7	3.5	49.27	5	11.61	83.7	4	6.66	0.102
502883	8.71	81.5	13.5	96.47	1.29	11.02	60.7	10.1	165.24	0.124
525243	19	80.2	7.2	132.7	3.9	11.51	91.5	6.6	134.31	2.17
525243	20	85.3	17.2	158.46	<0.02	5.8	72.1	19.5	9.2	2.93
229914	11.36	93.9	0.9	>240	10.68	8.92	69.7	20.5	7.5	0.847
573405	4.54	96	2.2	30.14	0.882	8.26	67.7	17.1	51.29	0.138
595410	6.24	87.5	8.9	78.9	3.7	14.48	88.1	6.9	47.43	1.36
583674	9.32	84.6	10.6	29.64	0.37	3.94	46.4	39.6	<1.6	0.025
508982	18.2	93.2	4.4	59.95	7.22	5.38	68	18.6	13.07	0.058
508981	8.75	71.3	20.9	37.35	0.89	6.07	68.6	22.1	8.11	0.07
600254	13.99	80.01	10.28	46.78	0.69	18.81	90.4	6.6	204.84	34.2
